# Supplementary material for: The genome resources for conservation of Indo-Pacific humpback dolphin, Sousa chinensis
Source: Sci Data. 2019 May 22;6:68. doi: 10.1038/s41597-019-0078-6 (PMC6531461; doi:10.1038/s41597-019-0078-6)
Supplement: Supplementary file 1 — Download metadata file [file 41597_2019_78_MOESM1_ESM.zip]

Archive with 3 entries (3 files):
- s_Ming765A_study.txt
- a_Ming765A_assay.txt
- i_Investigation.txt
