# Supplementary material for: The genome resources for conservation of Indo-Pacific humpback dolphin, Sousa chinensis
Source: Sci Data. 2019 May 22;6:68. doi: 10.1038/s41597-019-0078-6 (PMC6531461; doi:10.1038/s41597-019-0078-6)
Supplement: Supplementary file 1 — Download metadata file [file 41597_2019_78_MOESM1_ESM.zip › s_Ming765A_study.txt]

Source Name	Characteristics[organism]	Term Source REF	Term Accession Number	Characteristics[organism part]	Term Source REF	Term Accession Number	Protocol REF	Sample Name
female specimen of S. chinensis, dead from stranding in Guangxi Beibu Gulf, China, in 2015.	Sousa chinensis	NCBITaxon	NCBITaxon:103600	skin of body	UBERON	UBERON:0002097	Sample collection	DP
