# Supplementary material for: The genome resources for conservation of Indo-Pacific humpback dolphin, Sousa chinensis
Source: Sci Data. 2019 May 22;6:68. doi: 10.1038/s41597-019-0078-6 (PMC6531461; doi:10.1038/s41597-019-0078-6)
Supplement: Supplementary file 1 — Download metadata file [file 41597_2019_78_MOESM1_ESM.zip › a_Ming765A_assay.txt]

Sample Name	Protocol REF	Parameter Value[instrument]	Parameter Value[manufacturer]	Assay Name	Raw Data File	Comment[Data Repository]	Comment[Data Record Accession]	Comment[Data Record URI]	Protocol REF	Derived Data File	Comment[Data Repository]	Comment[Data Record Accession]	Comment[Data Record URI]	Protocol REF	Derived Data File	Comment[Data Repository]	Comment[Data Record Accession]	Comment[Data Record URI]
DP	DNA extraction and sequencing	HiSeq X Ten	Illumina	SRR7662931	SRX4523563	NCBI Sequence Read Archive	SRP157198	http://identifiers.org/ncbi/insdc.sra:SRP157198	Genome assembly and evaluation	QWLN02000001-QWLN02020903	GenBank	QWLN00000000.2	http://identifiers.org/ncbi/insdc:QWLN00000000.2	Genome annotation	QWLN02000001-QWLN02020903	GenBank	QWLN00000000.2	http://identifiers.org/ncbi/insdc:QWLN00000000.2
DP	DNA extraction and sequencing	HiSeq 4000	Illumina	SRR7662933	SRX4523561	NCBI Sequence Read Archive	SRP157198	http://identifiers.org/ncbi/insdc.sra:SRP157198	Genome assembly and evaluation	QWLN02000001-QWLN02020903	GenBank	QWLN00000000.2	http://identifiers.org/ncbi/insdc:QWLN00000000.2	Genome annotation	QWLN02000001-QWLN02020903	GenBank	QWLN00000000.2	http://identifiers.org/ncbi/insdc:QWLN00000000.2
DP	DNA extraction and sequencing	HiSeq 4000	Illumina	SRR7662935	SRX4523559	NCBI Sequence Read Archive	SRP157198	http://identifiers.org/ncbi/insdc.sra:SRP157198	Genome assembly and evaluation	QWLN02000001-QWLN02020903	GenBank	QWLN00000000.2	http://identifiers.org/ncbi/insdc:QWLN00000000.2	Genome annotation	QWLN02000001-QWLN02020903	GenBank	QWLN00000000.2	http://identifiers.org/ncbi/insdc:QWLN00000000.2
DP	DNA extraction and sequencing	HiSeq 4000	Illumina	SRR7662936	SRX4523558	NCBI Sequence Read Archive	SRP157198	http://identifiers.org/ncbi/insdc.sra:SRP157198	Genome assembly and evaluation	QWLN02000001-QWLN02020903	GenBank	QWLN00000000.2	http://identifiers.org/ncbi/insdc:QWLN00000000.2	Genome annotation	QWLN02000001-QWLN02020903	GenBank	QWLN00000000.2	http://identifiers.org/ncbi/insdc:QWLN00000000.2
DP	DNA extraction and sequencing	HiSeq 4000	Illumina	SRR7662937	SRX4523557	NCBI Sequence Read Archive	SRP157198	http://identifiers.org/ncbi/insdc.sra:SRP157198	Genome assembly and evaluation	QWLN02000001-QWLN02020903	GenBank	QWLN00000000.2	http://identifiers.org/ncbi/insdc:QWLN00000000.2	Genome annotation	QWLN02000001-QWLN02020903	GenBank	QWLN00000000.2	http://identifiers.org/ncbi/insdc:QWLN00000000.2
DP	DNA extraction and sequencing	HiSeq 4000	Illumina	SRR7662938	SRX4523556	NCBI Sequence Read Archive	SRP157198	http://identifiers.org/ncbi/insdc.sra:SRP157198	Genome assembly and evaluation	QWLN02000001-QWLN02020903	GenBank	QWLN00000000.2	http://identifiers.org/ncbi/insdc:QWLN00000000.2	Genome annotation	QWLN02000001-QWLN02020903	GenBank	QWLN00000000.2	http://identifiers.org/ncbi/insdc:QWLN00000000.2
DP	DNA extraction and sequencing	HiSeq 4000	Illumina	SRR7686428	SRX4546925	NCBI Sequence Read Archive	SRP157198	http://identifiers.org/ncbi/insdc.sra:SRP157198	Genome assembly and evaluation	QWLN02000001-QWLN02020903	GenBank	QWLN00000000.2	http://identifiers.org/ncbi/insdc:QWLN00000000.2	Genome annotation	QWLN02000001-QWLN02020903	GenBank	QWLN00000000.2	http://identifiers.org/ncbi/insdc:QWLN00000000.2
DP	DNA extraction and sequencing	HiSeq 4000	Illumina	SRR7686429	SRX4546924	NCBI Sequence Read Archive	SRP157198	http://identifiers.org/ncbi/insdc.sra:SRP157198	Genome assembly and evaluation	QWLN02000001-QWLN02020903	GenBank	QWLN00000000.2	http://identifiers.org/ncbi/insdc:QWLN00000000.2	Genome annotation	QWLN02000001-QWLN02020903	GenBank	QWLN00000000.2	http://identifiers.org/ncbi/insdc:QWLN00000000.2
