# Supplementary material for: The genome resources for conservation of Indo-Pacific humpback dolphin, Sousa chinensis
Source: Sci Data. 2019 May 22;6:68. doi: 10.1038/s41597-019-0078-6 (PMC6531461; doi:10.1038/s41597-019-0078-6)
Supplement: Supplementary file 1 — Download metadata file [file 41597_2019_78_MOESM1_ESM.zip › i_Investigation.txt]

# Investigation File generated for Scientific Data with Investigation File Authoring Tool version 0.1.0 on 30/04/2019 - This metadata file is CC0
ONTOLOGY SOURCE REFERENCE
Term Source Name	NCBITaxon	UBERON	ERO	OBI	EFO
Term Source File	http://data.bioontology.org/ontologies/NCBITAXON	http://data.bioontology.org/ontologies/UBERON	http://data.bioontology.org/ontologies/ERO	http://data.bioontology.org/ontologies/OBI	http://data.bioontology.org/ontologies/EFO
Term Source Version	2016AB	releases/2014-06-15	2013-08-02	2014-08-18	2.106
Term Source Description	National Center for Biotechnology Information (NCBI) Organismal Classification	Uber Anatomy Ontology	Eagle-I Research Resource Ontology	Ontology for Biomedical Investigations	Experimental Factor Ontology
INVESTIGATION
Investigation Identifier
Investigation Title
Investigation Description
Investigation Submission Date
Investigation Public Release Date
INVESTIGATION PUBLICATIONS
Investigation PubMed ID
Investigation Publication DOI
Investigation Publication Author List
Investigation Publication Title
Investigation Publication Status
Investigation Publication Status Term Accession Number
Investigation Publication Status Term Source REF
INVESTIGATION CONTACTS
Investigation Person Last Name
Investigation Person Mid Initials
Investigation Person First Name
Investigation Person Address
Investigation Person Phone
Investigation Person Fax
Investigation Person Email
Investigation Person Affiliation
Investigation Person Roles
Investigation Person Roles Term Accession Number
Investigation Person Roles Term Source REF
STUDY
Study Identifier	10.1038/s41597-019-0078-6
Study Title	The genome resources for conservation of Indo-Pacific humpback dolphin, Sousa chinensis
Study Submission Date	19/12/2018
Study Public Release Date	22/05/2019
Study Description	https://www.nature.com/articles/s41597-019-0078-6
Study File Name	s_Ming765A_study.txt
Comment[Subject Keywords]	""
Comment[Manuscript Licence]	CC BY-4.0
Comment[Experimental Metadata Licence]	CC0
Comment[Supplementary Information File Name]
Comment[Supplementary Information File Type]
Comment[Supplementary Information File URL]
Comment[Data Repository]	NCBI Sequence Read Archive;GenBank
Comment[Data Record Accession]	SRP157198;QWLN00000000.2
Comment[Data Record URI]	http://identifiers.org/ncbi/insdc.sra:SRP157198;http://identifiers.org/ncbi/insdc:QWLN00000000.2
STUDY DESIGN DESCRIPTORS
Study Design Type	sequence assembly objective	sequence annotation objective
Study Design Type Term Accession Number	ERO:0100054	ERO:0100065
Study Design Type Term Source REF	ERO	ERO
STUDY PUBLICATIONS
Study PubMed ID	""
Study Publication DOI	doi:10.1016/j.ygeno.2018.07.015
Study Publication Author List	""
Study Publication Title	""
Study Publication Status	published
Study Publication Status Term Accession Number	
Study Publication Status Term Source REF	
STUDY FACTORS
Study Factor Name
Study Factor Type
Study Factor Type Term Accession Number
Study Factor Type Term Source REF
STUDY ASSAYS
Study Assay Measurement Type	whole genome sequencing assay
Study Assay Measurement Type Term Accession Number	OBI:0002117
Study Assay Measurement Type Term Source REF	OBI
Study Assay Technology Type	DNA sequencing
Study Assay Technology Type Term Accession Number	OBI:0000626
Study Assay Technology Type Term Source REF	ERO
Study Assay Technology Platform	instrument;manufacturer
Study Assay File Name	a_Ming765A_assay.txt
STUDY PROTOCOLS
Study Protocol Name	Sample collection	DNA extraction and sequencing	Genome assembly and evaluation	Genome annotation
Study Protocol Type	sample collection protocol	DNA sequencing	sequence_assembly	sequence annotation
Study Protocol Type Term Accession Number	http://www.ebi.ac.uk/efo/EFO_0005518	OBI:0000626	SO:0000353	OBI:0001944
Study Protocol Type Term Source REF	EFO	ERO	OBI	OBI
Study Protocol Description				
Study Protocol URI	""	""	""	""
Study Protocol Version				
Study Protocol Parameters Name	""	instrument;manufacturer	""	""
Study Protocol Parameters Name Term Accession Number	""	""	""	""
Study Protocol Parameters Name Term Source REF	""	""	""	""
Study Protocol Components Name	""	""	""	""
Study Protocol Components Type	""	""	""	""
Study Protocol Components Type Term Accession Number	""	""	""	""
Study Protocol Components Type Term Source REF	""	""	""	""
STUDY CONTACTS
Study Person Last Name	Ming	Jian	Yu	Wang	Liu
Study Person First Name	Yao	Jianbo	Xueying	Jingzhen	Wenhua
Study Person Mid Initials
Study Person Email	""	""	""	wangjingzhen-1@163.com	whliu@stu.edu.cn
Study Person Phone
Study Person Fax
Study Person Address
Study Person Affiliation	Marine Biology Institute, Shantou University, Shantou, Guangdong, 515063, P.R. China	Marine Biology Institute, Shantou University, Shantou, Guangdong, 515063, P.R. China	Guangxi Key Laboratory of Marine Disaster in the Beibu Gulf, Beibu Gulf University, Qinzhou, Guangxi, 535011, P.R. China	Guangxi Key Laboratory of Marine Disaster in the Beibu Gulf, Beibu Gulf University, Qinzhou, Guangxi, 535011, P.R. China	Marine Biology Institute, Shantou University, Shantou, Guangdong, 515063, P.R. China
Study Person Roles
Study Person Roles Term Accession Number
Study Person Roles Term Source REF
Comment[Study Person ORCID]	0000-0003-4260-530X	""	""	""	""
Comment[Funder]
Comment[FundRef ID]
Comment[Funder Term Source REF]
Comment[Grant Identifier]
